# Supplementary material for: The Molecular Resistance Mechanisms of European Earwigs from Apple Orchards Subjected to Different Management Strategies
Source: Insects. 2023 Dec 13;14(12):944. doi: 10.3390/insects14120944 (PMC10743755; doi:10.3390/insects14120944)
Supplement: Supplementary file 1 [file insects-14-00944-s001.zip]

Archive with 1 entries (1 files):
- insects-2645801-supplementary.pdf
